# Supplementary material for: UBR5 in Tumor Biology: Exploring Mechanisms of Immune Regulation and Possible Therapeutic Implications in MPNST
Source: Cancers (Basel). 2025 Jan 7;17(2):161. doi: 10.3390/cancers17020161 (PMC11764400; doi:10.3390/cancers17020161)
Supplement: Supplementary file 1 [file cancers-17-00161-s001.zip]

Archive with 1 entries (1 files):
- cancers-3359471-supplementary Figure S1.png
